# Supplementary material for: DWFS: A Wrapper Feature Selection Tool Based on a Parallel Genetic Algorithm
Source: PLoS One. 2015 Feb 26;10(2):e0117988. doi: 10.1371/journal.pone.0117988 (PMC4342225; doi:10.1371/journal.pone.0117988)
Supplement: S1 Table — (XLS) [file pone.0117988.s001.xls]

## Sheet: Accuracy
		Mean Value Scores							Standard Deviation Scores
		Sens	Spec	G-Mean	Precision	F1-Measure			Sens	Spec	G-Mean	Precision	F1-Measure
Overall Average	0.5	0.832108	0.783154	0.801406	0.776229	0.797408		0.5	0.0671699	0.0633279	0.0538244	0.0637427	0.0505799
	0.7	0.82851	0.786872	0.800084	0.781851	0.797998		0.7	0.0569943	0.0576139	0.0467876	0.0561664	0.044087
	0.8	0.830807	0.777283	0.795604	0.772762	0.794455		0.8	0.0542443	0.0588626	0.0479389	0.0583274	0.0457645
	0.9	0.831865	0.778577	0.79662	0.776061	0.796951		0.9	0.0585478	0.0644018	0.052537	0.0620727	0.0486633
	1	0.819233	0.76487	0.781579	0.763355	0.78265		1	0.0638915	0.0721393	0.0556733	0.065517	0.0503676
	Crossover Rates							Crossover Rates
		Sens	Spec	G-Mean	Precision	F1-Measure			Sens	Spec	G-Mean	Precision	F1-Measure
WDBC	0.5	0.983399	0.930674	0.956553	0.958214	0.970445		0.5	0.0250356	0.0250665	0.0185414	0.0183198	0.0155031
	0.7	0.983399	0.945692	0.964235	0.965965	0.974382		0.7	0.0250356	0.0253436	0.0182002	0.0206414	0.0160772
	0.8	0.983399	0.945692	0.964235	0.965965	0.974382		0.8	0.0250356	0.0253436	0.0182002	0.0206414	0.0160772
	0.9	0.980173	0.935802	0.957612	0.960589	0.97011		0.9	0.0233438	0.0257376	0.0180859	0.0198334	0.0162016
	1	0.95603	0.923348	0.939115	0.951746	0.95326		1	0.0310524	0.0399291	0.0167949	0.0304659	0.0145323
		Sens	Spec	G-Mean	Precision	F1-Measure			Sens	Spec	G-Mean	Precision	F1-Measure
PROMOTERS	0.5	0.846414	0.893247	0.864104	0.885556	0.853603		0.5	0.139719	0.124189	0.0845017	0.118738	0.0748974
	0.7	0.852652	0.930866	0.886503	0.910065	0.871924		0.7	0.164677	0.0400414	0.0790904	0.0550466	0.0862449
	0.8	0.840152	0.89658	0.860878	0.875469	0.843235		0.8	0.181826	0.0743954	0.0775586	0.084103	0.0833435
	0.9	0.887374	0.910866	0.896057	0.898485	0.88719		0.9	0.119084	0.0717398	0.0576735	0.0627806	0.0539565
	1	0.852652	0.912684	0.876717	0.894913	0.863266		1	0.164677	0.0651612	0.071386	0.064922	0.0779198
		Sens	Spec	G-Mean	Precision	F1-Measure			Sens	Spec	G-Mean	Precision	F1-Measure
MIRNA	0.5	0.835043	0.966184	0.897768	0.668595	0.741213		0.5	0.0562094	0.00577911	0.0288429	0.0225905	0.0136385
	0.7	0.830582	0.967604	0.896088	0.676308	0.744332		0.7	0.0522124	0.00552682	0.027161	0.0286644	0.0204353
	0.8	0.830483	0.966435	0.89535	0.667348	0.73881		0.8	0.0618612	0.00461725	0.0326564	0.0303553	0.0290018
	0.9	0.832133	0.967031	0.896621	0.672057	0.742142		0.9	0.0542597	0.00457998	0.0277422	0.0294184	0.017471
	1	0.831736	0.959501	0.892732	0.629845	0.713627		1	0.0598274	0.0121012	0.0279918	0.056781	0.0304305
		Sens	Spec	G-Mean	Precision	F1-Measure			Sens	Spec	G-Mean	Precision	F1-Measure
PROSTATE	0.5	0.846775	0.853322	0.848358	0.830303	0.83373		0.5	0.188189	0.134366	0.151976	0.172813	0.163738
	0.7	0.784063	0.853322	0.816144	0.831818	0.801404		0.7	0.0948803	0.134366	0.096947	0.15759	0.101538
	0.8	0.802244	0.831099	0.816144	0.811818	0.804411		0.8	0.0898544	0.111241	0.096947	0.135741	0.103253
	0.9	0.78184	0.853322	0.814579	0.824747	0.796675		0.9	0.164016	0.134366	0.132809	0.175351	0.14646
	1	0.743659	0.831099	0.784653	0.797929	0.765146		1	0.145662	0.111241	0.119708	0.149798	0.131129
		Sens	Spec	G-Mean	Precision	F1-Measure			Sens	Spec	G-Mean	Precision	F1-Measure
GOLUB	0.5	0.977778	0.95	0.961767	0.983333	0.97954		0.5	0.0496904	0.111803	0.0589728	0.0372678	0.028537
	0.7	0.977778	0.95	0.961767	0.983333	0.97954		0.7	0.0496904	0.111803	0.0589728	0.0372678	0.028537
	0.8	1	0.95	0.973205	0.983333	0.991304		0.8	0	0.111803	0.0599153	0.0372678	0.0194441
	0.9	0.981818	0.95	0.965145	0.981818	0.981818		0.9	0.0406558	0.111803	0.0779391	0.0406558	0.0406558
	1	0.977778	0.9	0.929983	0.969231	0.971569		1	0.0496904	0.223607	0.127029	0.0688021	0.039884
		Sens	Spec	G-Mean	Precision	F1-Measure			Sens	Spec	G-Mean	Precision	F1-Measure
MICROARRAY	0.5	0.708792	0.547222	0.622527	0.591171	0.641434		0.5	0.073734	0.0852103	0.0797496	0.122056	0.101588
	0.7	0.724177	0.538889	0.623727	0.593241	0.647317		0.7	0.0550231	0.0972619	0.0780565	0.117606	0.0893342
	0.8	0.717488	0.557222	0.63175	0.599697	0.650503		0.8	0.0677048	0.0884887	0.0774546	0.124482	0.103526
	0.9	0.717488	0.548889	0.626807	0.596234	0.647814		0.9	0.0677048	0.101181	0.0858217	0.132097	0.109377
	1	0.705723	0.547222	0.620613	0.590385	0.639963		1	0.0623476	0.0852103	0.0696182	0.122207	0.0994868
		Sens	Spec	G-Mean	Precision	F1-Measure			Sens	Spec	G-Mean	Precision	F1-Measure
TFTF	0.5	0.837773	0.416713	0.590192	0.592059	0.692963		0.5	0.0330237	0.0430458	0.0344724	0.0474699	0.0375546
	0.7	0.841639	0.38113	0.564884	0.579138	0.684842		0.7	0.0357481	0.0505846	0.0303597	0.0425065	0.027139
	0.8	0.85291	0.353603	0.546922	0.571964	0.683615		0.8	0.0350391	0.0596856	0.0400541	0.0411579	0.0281734
	0.9	0.855876	0.345572	0.540875	0.569834	0.682748		0.9	0.0412471	0.0676799	0.0469147	0.0473505	0.0341304
	1	0.864747	0.3272	0.529245	0.565515	0.682568		1	0.0391117	0.0625244	0.0432668	0.043757	0.0311271
		Sens	Spec	G-Mean	Precision	F1-Measure			Sens	Spec	G-Mean	Precision	F1-Measure
TIS	0.5	0.874608	0.8778	0.87619	0.877468	0.876022		0.5	0.00611611	0.00669751	0.00385698	0.0049482	0.00394868
	0.7	0.873028	0.87953	0.876264	0.878789	0.875882		0.7	0.00648839	0.0069738	0.00503275	0.00572869	0.0043057
	0.8	0.873564	0.878301	0.875915	0.877743	0.875623		0.8	0.00720736	0.00614805	0.00379489	0.00547153	0.00357615
	0.9	0.871984	0.878986	0.875466	0.878189	0.875057		0.9	0.0042365	0.00718079	0.0029877	0.00572313	0.00223959
	1	0.860421	0.875992	0.868159	0.874091	0.867185		1	0.0099403	0.00722985	0.00692539	0.00565459	0.00689304
		Sens	Spec	G-Mean	Precision	F1-Measure			Sens	Spec	G-Mean	Precision	F1-Measure
MADELON	0.5	0.578393	0.613224	0.595191	0.599365	0.587726		0.5	0.032812	0.0337937	0.0235055	0.0294805	0.015814
	0.7	0.589275	0.634819	0.611149	0.618005	0.602359		0.7	0.0291932	0.0466237	0.0272678	0.040446	0.0231723
	0.8	0.577027	0.616617	0.596035	0.601525	0.588207		0.8	0.01967	0.0480403	0.0248688	0.045727	0.0254849
	0.9	0.578098	0.616726	0.596421	0.602599	0.589007		0.9	0.0123823	0.0553475	0.0228598	0.0454444	0.0174783
	1	0.580348	0.60678	0.592994	0.596536	0.587271		1	0.0127148	0.0422495	0.0183393	0.0472656	0.0219055

## Sheet: Stability
	0.5	0.7	0.8	0.9	1
WDBC	0.5	0.9	0.766667	0.566667	0.00901515
PROMOTERS	0.159206	0.131084	0.183589	0.188831	0.071668
MIRNA	0.559464	0.57875	0.563929	0.494464	0.0516958
PROSTATE	0.0196541	0.00263621	0.00591602	0.00153165	0.000221163
GOLUB	0.00339513	0.0033919	0.00430876	-0.000147336	-0.00146317
MICROARRAY	0.000118278	0.000229926	-0.000489775	0.000773259	-0.00158558
TFTF	0.0620301	0.0508455	0.051748	0.0197562	0.010932
TIS	0.728395	0.693333	0.700494	0.614815	0.0158251
MADELON	0.0557878	0.0355245	0.0391352	0.0330941	0.0140524
Average	0.232006	0.266199	0.257255	0.213309	0.018929

## Sheet: SizeRatio
	0.5	0.7	0.8	0.9	1
WDBC	0.1	0.1	0.1	0.1	0.346667
PROMOTERS	0.245614	0.25614	0.242105	0.277193	0.378947
MIRNA	0.1375	0.120833	0.133333	0.133333	0.354167
PROSTATE	0.217799	0.237752	0.256768	0.272974	0.483185
GOLUB	0.312218	0.313003	0.320774	0.341198	0.485903
MICROARRAY	0.387866	0.392497	0.40085	0.405782	0.490862
TFTF	0.355932	0.362335	0.412053	0.40678	0.468927
TIS	0.0666667	0.0641975	0.0691358	0.0790123	0.348148
MADELON	0.3128	0.3388	0.38	0.37	0.4048
Average	0.237377	0.24284	0.257224	0.265141	0.417956
