# Supplementary material for: DWFS: A Wrapper Feature Selection Tool Based on a Parallel Genetic Algorithm
Source: PLoS One. 2015 Feb 26;10(2):e0117988. doi: 10.1371/journal.pone.0117988 (PMC4342225; doi:10.1371/journal.pone.0117988)
Supplement: S2 Table — (XLS) [file pone.0117988.s002.xls]

## Sheet: Accuracy
		Mean Value Scores							Standard Deviation Scores
		Sens	Spec	G-Mean	Precision	F1-Measure			Sens	Spec	G-Mean	Precision	F1-Measure
Overall Average	0.01	0.824317	0.779754	0.794731	0.770854	0.790845		0.01	0.064597	0.0619795	0.0549549	0.0655701	0.0539203
	0.05	0.829648	0.784159	0.799423	0.780583	0.798542		0.05	0.0544859	0.0546099	0.048523	0.056895	0.0459012
	0.1	0.826645	0.779766	0.79562	0.772338	0.792333		0.1	0.0603507	0.0565339	0.0459217	0.0615057	0.0468037
	0.25	0.82794	0.777311	0.793391	0.773826	0.792927		0.25	0.0493701	0.0604176	0.0480513	0.0618441	0.0446928
	0.5	0.830891	0.772487	0.791431	0.770144	0.792149		0.5	0.0580238	0.058018	0.0515377	0.0634337	0.0488799
	1	0.826669	0.772603	0.789447	0.767836	0.78863		1	0.0608471	0.066869	0.0526265	0.0684356	0.0493735
	Mutation Rates
		Sens	Spec	G-Mean	Precision	F1-Measure			Sens	Spec	G-Mean	Precision	F1-Measure
WDBC	0.01	0.968647	0.936718	0.952496	0.959774	0.964069		0.01	0.020573	0.0254634	0.0204528	0.0239263	0.0189518
	0.05	0.983399	0.935436	0.95904	0.960773	0.971787		0.05	0.0250356	0.0208142	0.0184759	0.0171605	0.0160181
	0.1	0.983399	0.945692	0.964235	0.965965	0.974382		0.1	0.0250356	0.0253436	0.0182002	0.0206414	0.0160772
	0.25	0.985657	0.937512	0.961158	0.960441	0.972762		0.25	0.0100144	0.0396525	0.0237914	0.0285709	0.0179864
	0.5	0.964433	0.926939	0.945319	0.954645	0.959185		0.5	0.027948	0.0273858	0.0181557	0.0231328	0.0161112
	1	0.967148	0.910844	0.937821	0.944763	0.954992		1	0.0242974	0.0652222	0.0273508	0.0445634	0.0180311
		Sens	Spec	G-Mean	Precision	F1-Measure			Sens	Spec	G-Mean	Precision	F1-Measure
PROMOTERS	0.01	0.874874	0.879913	0.873264	0.859596	0.857908		0.01	0.138763	0.0780168	0.0636546	0.0951856	0.066391
	0.05	0.869192	0.947532	0.904629	0.936818	0.895		0.05	0.121847	0.0489956	0.0500865	0.0590122	0.0448005
	0.1	0.877096	0.913247	0.891024	0.902222	0.880111		0.1	0.114825	0.0880937	0.0483825	0.0991943	0.0461668
	0.25	0.858914	0.950866	0.900904	0.932778	0.887407		0.25	0.115687	0.0453875	0.0477259	0.0620011	0.0438697
	0.5	0.869192	0.930866	0.89712	0.911818	0.884706		0.5	0.121847	0.0400414	0.0567183	0.0515614	0.0552416
	1	0.86351	0.91658	0.886816	0.890152	0.869492		1	0.12823	0.052016	0.0592159	0.0795054	0.0603632
		Sens	Spec	G-Mean	Precision	F1-Measure			Sens	Spec	G-Mean	Precision	F1-Measure
MIRNA	0.01	0.831069	0.964892	0.895034	0.658678	0.733571		0.01	0.0558426	0.00540758	0.0287313	0.019378	0.0113845
	0.05	0.833493	0.967001	0.897349	0.67436	0.74421		0.05	0.0540625	0.00650964	0.0280943	0.0271586	0.0185673
	0.1	0.834565	0.963735	0.896288	0.650577	0.729922		0.1	0.0619279	0.00421189	0.0324477	0.0323773	0.0298214
	0.25	0.846638	0.965636	0.903856	0.667156	0.744586		0.25	0.0479314	0.00681059	0.0245257	0.0515444	0.0346808
	0.5	0.83964	0.963217	0.898695	0.650108	0.729046		0.5	0.065461	0.00840618	0.0330787	0.0738594	0.0408117
	1	0.844355	0.959765	0.899778	0.631409	0.719913		1	0.0524769	0.00868047	0.0247483	0.0548012	0.0289265
		Sens	Spec	G-Mean	Precision	F1-Measure			Sens	Spec	G-Mean	Precision	F1-Measure
PROSTATE	0.01	0.7778	0.853322	0.812371	0.813636	0.791261		0.01	0.205243	0.134366	0.164862	0.197086	0.18872
	0.05	0.766456	0.846484	0.803978	0.822136	0.789538		0.05	0.169026	0.118899	0.136164	0.150308	0.146623
	0.1	0.766456	0.831099	0.796405	0.800707	0.778109		0.1	0.169026	0.111241	0.13118	0.151701	0.142197
	0.25	0.728274	0.815715	0.768307	0.779444	0.745001		0.25	0.146347	0.113925	0.112924	0.158936	0.123915
	0.5	0.748274	0.815715	0.778092	0.781263	0.755477		0.5	0.178896	0.113925	0.128699	0.160703	0.141291
	1	0.76184	0.853322	0.804794	0.822929	0.786199		1	0.134139	0.134366	0.121323	0.174302	0.13387
		Sens	Spec	G-Mean	Precision	F1-Measure			Sens	Spec	G-Mean	Precision	F1-Measure
GOLUB	0.01	0.942929	0.95	0.945192	0.981818	0.961358		0.01	0.0530784	0.111803	0.0714774	0.0406558	0.0392076
	0.05	1	0.95	0.973205	0.983333	0.991304		0.05	0	0.111803	0.0599153	0.0372678	0.0194441
	0.1	0.977778	0.95	0.961767	0.983333	0.97954		0.1	0.0496904	0.111803	0.0589728	0.0372678	0.028537
	0.25	1	0.95	0.973205	0.983333	0.991304		0.25	0	0.111803	0.0599153	0.0372678	0.0194441
	0.5	1	0.95	0.973205	0.983333	0.991304		0.5	0	0.111803	0.0599153	0.0372678	0.0194441
	1	0.977778	0.95	0.961767	0.983333	0.97954		1	0.0496904	0.111803	0.0589728	0.0372678	0.028537
		Sens	Spec	G-Mean	Precision	F1-Measure			Sens	Spec	G-Mean	Precision	F1-Measure
MICROARRAY	0.01	0.705723	0.542222	0.616883	0.588861	0.639978		0.01	0.0623476	0.0980205	0.0737066	0.110401	0.0922015
	0.05	0.717488	0.547222	0.626145	0.594069	0.64717		0.05	0.0677048	0.0852103	0.0760562	0.124023	0.103143
	0.1	0.705723	0.557222	0.626218	0.596013	0.643296		0.1	0.0623476	0.0884887	0.071686	0.122883	0.100184
	0.25	0.717488	0.533889	0.617692	0.588736	0.644333		0.25	0.0677048	0.104091	0.085634	0.120649	0.102176
	0.5	0.717488	0.557222	0.63175	0.599697	0.650503		0.5	0.0677048	0.0884887	0.0774546	0.124482	0.103526
	1	0.708792	0.557222	0.628131	0.596798	0.644768		1	0.073734	0.0884887	0.0813964	0.122688	0.10221
		Sens	Spec	G-Mean	Precision	F1-Measure			Sens	Spec	G-Mean	Precision	F1-Measure
TFTF	0.01	0.852598	0.386827	0.573481	0.58448	0.692707		0.01	0.0154046	0.0468298	0.0366881	0.0457937	0.0336816
	0.05	0.84356	0.368695	0.557056	0.574623	0.682862		0.05	0.0255737	0.0404523	0.0329963	0.044598	0.0349788
	0.1	0.843955	0.362678	0.552645	0.5723	0.681247		0.1	0.0326618	0.0324423	0.025298	0.0413679	0.032025
	0.25	0.864548	0.342145	0.541348	0.570995	0.686581		0.25	0.034577	0.0638089	0.0459729	0.0454961	0.033096
	0.5	0.867597	0.309517	0.514309	0.560377	0.679637		0.5	0.0242265	0.0763871	0.0594232	0.0469777	0.0314611
	1	0.870263	0.312504	0.517248	0.562135	0.681762		1	0.0355113	0.079463	0.0632415	0.0493143	0.0368361
		Sens	Spec	G-Mean	Precision	F1-Measure			Sens	Spec	G-Mean	Precision	F1-Measure
TIS	0.01	0.874034	0.878816	0.876415	0.878286	0.876145		0.01	0.00564	0.00622024	0.00468559	0.00456612	0.00388273
	0.05	0.877997	0.87764	0.877807	0.877757	0.877861		0.05	0.0053751	0.00709637	0.00380586	0.00502103	0.00308504
	0.1	0.870346	0.879859	0.875071	0.878744	0.874493		0.1	0.00702595	0.0062946	0.00186113	0.00517664	0.00192468
	0.25	0.877049	0.878586	0.877809	0.87844	0.877733		0.25	0.00640826	0.00596732	0.00449169	0.00461042	0.00438291
	0.5	0.874012	0.878749	0.876367	0.878214	0.876092		0.5	0.0062908	0.00642829	0.00424531	0.00516251	0.00401873
	1	0.86551	0.878383	0.871862	0.876807	0.871023		1	0.0192109	0.00617813	0.00867996	0.00539587	0.00988437
		Sens	Spec	G-Mean	Precision	F1-Measure			Sens	Spec	G-Mean	Precision	F1-Measure
MADELON	0.01	0.59118	0.625078	0.607445	0.612554	0.600608		0.01	0.0244818	0.0516875	0.0303354	0.0531377	0.0308621
	0.05	0.575246	0.617422	0.595596	0.60138	0.587147		0.05	0.021748	0.0517084	0.0311127	0.0475052	0.0264509
	0.1	0.580487	0.614357	0.596928	0.601182	0.589897		0.1	0.0206156	0.0408862	0.0252669	0.0429416	0.0243009
	0.25	0.57289	0.621454	0.596239	0.603111	0.586633		0.25	0.0156609	0.052312	0.0274805	0.0475214	0.0226841
	0.5	0.597385	0.620161	0.60802	0.611837	0.603385		0.5	0.0298402	0.0492958	0.0261492	0.0477572	0.0280131
	1	0.580822	0.614809	0.596808	0.602196	0.589979		1	0.0303339	0.0556032	0.0287096	0.0480822	0.0257031

## Sheet: Stability
	0.01	0.05	0.1	0.25	0.5	1
WDBC	0.406667	0.633333	0.9	0.34	0.223056	0.0463636
PROMOTERS	0.213743	0.165269	0.145501	0.0895614	0.054269	0.0299435
MIRNA	0.545417	0.563333	0.589821	0.421131	0.119583	0.0935668
PROSTATE	0.0155621	0.000182847	-0.0015124	0.00457656	0.00325248	0.00791741
GOLUB	-0.00317942	0.00324375	-0.00174383	0.00549417	0.00287448	-0.00268388
MICROARRAY	0.00110054	0.000958135	0.000872285	0.000652731	0.000108465	8.09142086969019e-05
TFTF	0.0299438	0.0431513	0.0296689	0.0289092	0.0140787	0.0229303
TIS	0.673333	0.853333	0.653192	0.237628	0.0870272	0.0660078
MADELON	0.0321343	0.0429289	0.0335791	0.04001	0.0254955	0.0111501
Average	0.212747	0.256193	0.261042	0.129774	0.0588605	0.0343995

## Sheet: SizeRatio
	0.01	0.05	0.1	0.25	0.5	1
WDBC	0.113333	0.1	0.1	0.126667	0.273333	0.34
PROMOTERS	0.221053	0.238596	0.235088	0.319298	0.37193	0.435088
MIRNA	0.120833	0.125	0.1375	0.175	0.279167	0.3125
PROSTATE	0.240562	0.345386	0.396628	0.453302	0.461452	0.466979
GOLUB	0.318867	0.394389	0.422079	0.454398	0.469547	0.479927
MICROARRAY	0.39922	0.442305	0.460151	0.474826	0.483149	0.488511
TFTF	0.389642	0.421092	0.423729	0.441431	0.449906	0.460829
TIS	0.0641975	0.0641975	0.0740741	0.175309	0.301235	0.367901
MADELON	0.348	0.3468	0.3712	0.3944	0.4052	0.4084
Average	0.24619	0.275307	0.291161	0.334959	0.388324	0.417793
